# Supplementary material for: Extracellular Vesicle Encapsulated MicroRNAs in Patients with Type 2 Diabetes Are Affected by Metformin Treatment
Source: J Clin Med. 2019 May 7;8(5):617. doi: 10.3390/jcm8050617 (PMC6571700; doi:10.3390/jcm8050617)
Supplement: Supplementary file 1 [file jcm-08-00617-s001.zip]

Archive with 2 entries (2 files):
- jcm-499449-supppl/Ghai et al. T2DM_JCM_Suplemental.docx
- jcm-499449-supppl/jcm-499449- Suppl figures.pdf
